# Supplementary material for: Genome-Wide High-Resolution Mapping of UV-Induced Mitotic Recombination Events in Saccharomyces cerevisiae
Source: PLoS Genet. 2013 Oct 31;9(10):e1003894. doi: 10.1371/journal.pgen.1003894 (PMC3814309; doi:10.1371/journal.pgen.1003894)
Supplement: Table S1 — Conditions for generating the sectors (high UV dose). The UV-induced sectors were generated under experimental conditions that varied slightly (dosage, media, temperature of incubation, and plating method). The conditions under which each sectored colony was obtained are described in this table. 1G1-synchronized cells were treated with UV doses of either 5, 10 or 15 J/m2. 2Before UV treatment, synchronized cells were plated on omission medium lacking arginine with or without canavanine (CAN). 3Plates with the treated cells were incubated at either 30°C. or room temperature (R.T., approximately 23°C). 4Treated cells were either plated and allowed to form colonies without further manipulation (“plating”) or were plated on a restricted region of the plate and micromanipulated into defined positions before allowing them to form colonies (“single cell”). Other relevant details are in Text S1. (XLS) [file pgen.1003894.s016.xls]

## Sheet: TableS1
Table S1. Conditions for generating the sectors (high UV dose).
Sector	Dosage1	Medium2	Temperature3	Method4
2RW	10	SD-arg	30	plating
4RW	10	SD-arg	30	plating
5RW	10	SD-arg	30	plating
6RW	10	SD-arg	30	plating
8RW	15	SD-arg	30	plating
9RW	15	SD-arg	30	plating
10RW	5	SD-arg	30	plating
13RW	10	SD-arg	30	plating
32RW	10	SD-arg+CAN	R.T.	plating
33RW	10	SD-arg+CAN	R.T.	plating
38RW	15	SD-arg+CAN	R.T.	plating
39RW	15	SD-arg+CAN	R.T.	plating
40RW	15	SD-arg+CAN	R.T.	plating
41RW	15	SD-arg+CAN	R.T.	plating
42RW	15	SD-arg+CAN	R.T.	plating
43RW	15	SD-arg+CAN	R.T.	plating
49RW	15	SD-arg+CAN	R.T.	plating
52RW	15	SD-arg	R.T.	plating
53RW	15	SD-arg	R.T.	plating
55RW	15	SD-arg	R.T.	plating
57RW	15	SD-arg	R.T.	plating
59RW	15	SD-arg	R.T.	plating
61RW	15	SD-arg	R.T.	plating
63RW	15	SD-arg	R.T.	plating
66RW	15	SD-arg	R.T.	plating
67RW	15	SD-arg	R.T.	plating
69RW	15	SD-arg	R.T.	plating
70RW	15	SD-arg	R.T.	plating
72RW	15	SD-arg	R.T.	plating
74RW	15	SD-arg	30	single cell
75RW	15	SD-arg	30	single cell
76RW	15	SD-arg	30	single cell
77RW	15	SD-arg	30	single cell
78PRW	15	SD-arg	30	single cell
79RW	15	SD-arg	30	single cell
80RW	15	SD-arg	30	single cell
407RP	15	SD-arg	30	single cell
408RW	15	SD-arg	30	single cell
409RP	15	SD-arg	30	single cell
410RW	15	SD-arg	30	single cell
81RW	15	SD-arg	30	plating
82RW	15	SD-arg	30	plating
83RW	15	SD-arg	30	plating
84RW	15	SD-arg	30	plating
85RW	15	SD-arg	30	plating
86RW	15	SD-arg	30	plating
90RW	15	SD-arg	30	plating
92RW	15	SD-arg	30	plating
94RW	15	SD-arg	30	plating
