# Supplementary material for: Genome-Wide High-Resolution Mapping of UV-Induced Mitotic Recombination Events in Saccharomyces cerevisiae
Source: PLoS Genet. 2013 Oct 31;9(10):e1003894. doi: 10.1371/journal.pgen.1003894 (PMC3814309; doi:10.1371/journal.pgen.1003894)
Supplement: Table S2 — Classes of UV-induced LOH events in sectored colonies resulting from treating G1-synchronized cells with a UV dose of 15 J/m2. 1Related classes of LOH events within sectored colonies were grouped. “SCB” indicates that the class is most readily explained as a consequence of a single-chromatid break, and “DSCB” indicates that the class is most readily explained as reflecting repair of two sister-chromatids broken at the same position. As described in the main text, each sectored colony is represented by a pair of lines; for selected crossovers on chromosome V, the top line shows the pattern in the red sector and the bottom line indicates the pattern in the white sector. Green, red, and black segments represent heterozygous SNPs, SNPs homozygous for the W303a-derived alleles, and SNPs homozygous for the YJM789-derived alleles, respectively. The lengths of the line segments are not proportional to the sizes of the LOH regions. Small letters indicate transitions between heterozygous and homozygous regions. Classes A–G depict gene conversion tracts unassociated with crossovers. Classes H–L are crossover events. Classes M–P are BIR events. Each of the Classes L and P events contains LOH events separated by more than 15 kb. We interpret them as two independently initiated events. The two initiation regions for these two classes are indicated by black boxes or black straight lines. Class Q is a chromosome loss event. See Text S1 for a detailed description of the classes. 2The number of events belonging to each class refers to those observed in 15 J/m2-treated G1 sectors. In Classes H–L, we include the number of events belonging to each class observed in 1 J/m2-treated G1 sectors in the parentheses. (XLS) [file pgen.1003894.s017.xls]

## Sheet: TableS2
Table S2. Classes of UV-induced LOH events in sectored colonies resulting from treating G1-synchronized cells with a UV dose of 15J/m2
Class1																											Number of events2
Class A
			a		b
A1	1																										85
SCB
	2
A2	1																										69
SCB
	2
			a		b
Class B
			a		b
B1	1																										33
DSCB
	2
			a		b
			a		b
B2	1																										34
DSCB
	2
			a		b
Class C
			a				c
C1	1																										11
DSCB
	2
			a		b
			a		b
C2	1																										8
DSCB
	2
			a				c
			a				c
C3	1																										9
DSCB
	2
					b		c
					b		c
C4	1																										6
DSCB
	2
			a				c
Class D
			a		b
D1	1																										1
DSCB
	2
					b		c
Class E
			a				c
E1	1																										6
DSCB
	2
					b				d
					b				d
E2	1																										5
DSCB
	2
			a				c
			a						d
E3	1																										5
DSCB
	2
					b		c
					b		c
E4	1																										4
DSCB
	2
			a						d
Class F
			a				c
F1	1																										1
SCB				14k
	2
			a		b
			a		b		c
F2	1																										1
DSCB						4k
	2
			a				c
			a		b		c		d
F3	1																										3
SCB
	2
			a						d
F4	1																										1
SCB						8k
	2
					b		c
							c		d		e		f
F5	1																										1
DSCB
	2
			a		b
			a		b		c		d
F6	1																										1
DSCB
	2
							c		d
							c		d
F7	1																										1
DSCB
	2
			a		b		c		d
			a						d
F8	1																										1
DSCB
	2
			a		b		c		d
			a		b		c		d
F9	1																										2
DSCB
	2
			a						d
			a						d
F10	1																										1
DSCB
	2
			a		b		c				e
Class G
			a		b
G1	1																										2
SCB
	2
					b		c
					b		c
G2	1																										1
SCB
	2
			a		b
			a		b		c		d
G3	1																										2
SCB
	2
							c		d
G4	1																										2
SCB
	2
			a		b
					b						e
G5	1																										1
SCB
	2
			a		b		c		d
			a		b		c
G6	1																										1
DSCB
	2
					b		c
			a		b		c
G7	1																										1
DSCB
	2
			a		b
			a		b		c
G8	1																										1
DSCB
	2
			a		b		c
Class H
			a
H1	1																										9 (5)
Simple CO
	2
			a
			a
H2	1																										3
Simple CO
	2
			a
					b
H3	1																										8 (18)
SCB
	2
			a
			a
H4	1																										8
SCB
	2
					b
			a
H5	1																										6 (11)
SCB
	2
					b
					b
H6	1																										5
SCB
	2
			a
Class I
			a		b
I1	1																										2
DSCB
	2
					b
			a		b
I2	1																										2
DSCB
	2
					b
			a		b
I3	1																										1
DSCB
	2
			a
							c
I4	1																										1
DSCB
	2
			a		b
			a
I5	1																										1
DSCB
	2
					b		c
			a		b
I6	1																										2
DSCB
	2
							c
							c
I7	1																										3 (1)
DSCB
	2
			a		b		c
			a
I8	1																										1
DSCB
	2
			a		b		c
			a		b		c
I9	1																										2
DSCB
	2
							c
			a		b		c
I10	1																										3
DSCB
	2
			a
					b
I11	1																										1
DSCB
	2
			a		b		c
			a		b		c
I12	1																										1 (1)
DSCB
	2
					b
							c
I13	1																										2 (1)
DSCB
	2
			a		b				d
			a		b				d
I14	1																										1
DSCB
	2
							c
			a				c		d
I15	1																										1
DSCB
	2
					b
									d
I16	1																										1
DSCB
	2
			a		b		c
			a
I17	1																										1
DSCB
	2
					b		c		d
			a		b		c
I18	1																										1 (3)
DSCB
	2
									d
					b		c		d
I19	1																										1
DSCB
	2
			a
Class J
			a
J1	1																										1
DSCB
	2
			a		b
					b
J2	1																										2
DSCB
	2
			a		b
			a		b
J3	1																										1
DSCB
	2
			a
			a		b
J4	1																										1
DSCB
	2
					b
			a		b		c
J5	1																										1
DSCB
	2
			a
			a
J6	1																										1
DSCB
	2
			a		b		c
					b		c		d
J7	1																										1
DSCB
	2
			a		b				d
			a				c		d
J8	1																										1
DSCB
	2
			a		b		c
			a
J9	1																										1
SCB
	2
			a		b		c		d		e
							c		d
J10	1																										1
DSCB
	2
			a		b						e
			a		b		c		d		e
J11	1																										1
DSCB
	2
							c
									d
J12	1																										1
DSCB
	2
			a		b		c				e		f
			a		b		c		d		e
J13	1																										1
DSCB
	2
			a		b		c		d		e
J14	1																										1
DSCB
	2
							c		d		e
													f
J15	1																										1
DSCB
	2
			a		b		c		d		e
													f
J16	1																										1
DSCB
	2
			a		b		c		d		e		f
Class K
					b
K1	1																										1
SCB
	2
			a		b		c
					b		c
K2	1																										1
SCB
	2
			a
			a		b		c
K3	1																										1
DSCB
	2
					b				d
							c		d		e
K4	1																										1
DSCB
	2
			a		b				d		e
							c
K5	1																										1
DSCB
	2
			a		b				d		e		f
									d		e		f
K6	1																										1
DSCB
	2
			a		b		c						f		g		h		i		j		k
Class L
					b			c		d
L1	1																										1
SCB						17 kb
	2
			a					c		d
			a		b			c		d
L2	1																										1
DSCB						58 kb
	2
			a		b					d
														f
L3	1																										1
DSCB								25 kb
	2
			a		b		c			d		e
			a		b		c		d									h
L4	1																										1
DSCB										111 kb
	2
												e		f		g
										d		e		f
L5																											1
SCB						34 kb
			a		b			c
			a									e		f		g		h
L6	1																										1
SCB										92 kb
	2
					b		c		d
									d		e		f			g		h
L7	1																										1
DSCB														272 kb
	2
			a		b		c
										d
L8	1																										1
SCB						139 kb
	2
			a		b			c		d		e
			a		b					d
L9	1																										1
SCB						422k
	2
								c		d		e
			a		b		c					e		f
L10	1																										1
DSCB										62 kb
	2
			a		b				d
										d		e		f
L11																											1
SCB						30 kb
			a		b			c								g
			a											f
L12	1																										1
DSCB										47 kb
	2
					b		c		d			e		f		g
			a		b		c			d		e
L13	1																										1
DSCB								184 kb
	2
			a		b		c					e
			a		b				d			e						h
L14	1																										1
DSCB										337 kb
	2
			a		b		c							f		g				i
Class M
			a
M1	1																										3
SCB
	2
			a
M2	1																										1
SCB
	2
M3	1																										2
SCB
	2
			a
M4	1																										1
SCB
	2
			a
			a
M5	1																										1
DSCB
	2
			a
			a
M6	1																										2
DSCB
	2
			a
			a
M7	1																										1
DSCB
	2
					b
			a				c
M8	1																										1
DSCB
	2
					b
Class N
			a		b		c		d
N1	1																										1
DSCB
	2
			a
Class O
O1	1																										1
SCB						119 kb
	2
			a		b
			a		b		c
O2	1																										1
SCB
	2
Class P
									c
P1	1																										1
SCB		71 kb					61 kb
	2
				a		b
			a
P2	1																										1
SCB				77 kb					80 kb
	2
						b		c
			a						b		c
P3	1																										1
SCB				500 kb with rDNA								218 kb
	2
				a		b
P4	1																										1
SCB		349k			1k		20k
	2
				a		b		c
P5	1																										1
SCB		269 kb					24 kb
	2
				a		b			c
									c		d
P6	1																										1
SCB		73 kb					110 kb
	2
				a		b
												e		f
P7	1																										1
SCB								19 kb
	2
			a		b		c			d
Class Q
Q1	1																										1
	2
			a		b
