# Supplementary material for: Genome-Wide High-Resolution Mapping of UV-Induced Mitotic Recombination Events in Saccharomyces cerevisiae
Source: PLoS Genet. 2013 Oct 31;9(10):e1003894. doi: 10.1371/journal.pgen.1003894 (PMC3814309; doi:10.1371/journal.pgen.1003894)
Supplement: Table S3 — SGD coordinates for transitions in sectored colonies induced by a UV dose of 15 J/m2 in G1-synchronized cells. For each sectored colony, we show both selected and unselected LOH events. Information about the event class, line number, and transition labels are derived from Table S2. The numbers in the leftmost two columns represent SGD coordinates for SNPs flanking each transition, beginning at the left telomere; these coordinates are based on the values used for the 2009 version. (XLS) [file pgen.1003894.s018.xls]

## Sheet: TableS3
Table S3. SGD coordinates for transitions in sectored colonies induced by a UV dose of 15 J/m2 in G1-synchronized cells.
Sector	Chromosome	Event class	Line number		Transition label	Markers flanking transitions
			Red sector	White sector		Left	Right
2RW	III	A1	2	1	a	81890	95514
					b	96588	102347
	IV	A1	1	2	a	857606	866422
					b	866422	889108
	V	J12	1	2	a	102173	103260
					b	105333	105481
					c	105481	105830
					d	106469	107912
					e	111603	111741
					f	111741	112074
	VIII	B1	1	2	a	413302	414955
					b	414955	417509
	X	A1	2	1	a	286428	288036
					b	289211	292292
	XI	F10	2	1	a	350106	350268
					b	350268	350334
					c	350334	350394
					d	350506	350904
					e	350904	351385
	XIII	B2	1	2	a	334817	335277
					b	337719	338316
	XIII	I3	2	1	a	519519	522105
					b	522368	524192
	XIV	B1	1	2	a	510448	510717
					b	513916	515070
4RW	II	F3	1	2	a	517739	518366
					b	534963	536407
					c	536711	537814
					d	541372	542341
	III	A1	2	1	a	68840	72774
					b	77887	78730
	IV	B2	1	2	a	589427	590872
					b	591064	593197
	IV	B1	1	2	a	895029	909432
					b	911910	913818
	V	I7	1	2	a	41126	41533
					b	45587	48837
					c	57170	60701
	V	B2	1	2	a	442725	450243
					b	452240	453723
	VII	B2	1	2	a	29386	32836
					b	33882	43381
	VII	B1	1	2	a	557235	558489
					b	559492	560550
	VII	G8	1	2	a	699064	730597
					b	737182	747266
					c	759626	773191
	VII	B1	1	2	a	878454	878865
					b	880297	881258
	VIII	B2	2	1	a	97859	99073
					b	100063	101104
	XII	C2	1	2	a	494992	495797
					b	496424	498208
					c	499664	500129
5RW	IV	A2	1	2	a	173405	184716
					b	189235	190024
	IV	A2	2	1	a	1260070	1261367
					b	1261433	1262375
	IV	A1	1	2	a	1453193	1455188
					b	1458992	1460382
	V	I9	1	2	a	106469	107912
					b	108369	109029
					c	109050	110820
	XVI	H3	1	2	a	344770	347422
					b	348228	349886
6RW	II	B2	1	2	a	15713	15817
					b	15817	17702
	II	E3	1	2	a	175999	178341
					b	183188	183800
					c	186545	186700
					d	188724	190398
	IV	A2	1	2	a	131130	131589
					b	141910	143642
	IV	B1	1	2	a	1046711	1053213
					b	1053382	1053732
	V	I13	1	2	a	93200	93407
					b	102173	103260
					c	109050	110820
					d	112074	112203
	VIII	C4	1	2	a	328262	330267
					b	332296	336399
					c	337314	337356
	VIII	B1	1	2	a	362213	362820
					b	366128	368538
	X	B1	1	2	a	644078	644476
					b	645007	645999
	X	M4	2	1	a	724800	727004
	XI	A2	2	1	a	225544	227973
					b	230076	257395
	XII	I8	1	2	a	1012096	1015218
					b	1020301	1020589
					c	1028331	1031501
	XIII	A1	2	1	a	641924	642855
					b	642855	645912
	XIV	B2	1	2	a	234905	247556
					b	247556	249907
	XV	E4	2	1	a	322994	326680
					b	330811	331755
					c	334914	337958
					d	339973	341167
	XV	F8	2	1	a	812154	814812
					b	818491	818950
					c	821127	821645
					d	821645	823455
8RW	II	H4	2	1	a	442290	447517
					b	450919	452926
	IV	E2	2	1	a	15561	18870
					b	21769	21917
					c	24733	27078
					d	27078	27666
	IV	G1	2	1	a	78170	78934
					b	79589	79790
					c	80845	81765
	IV	B1	1	2	a	559223	560565
					b	563067	565309
	IV	A2	1	2	a	624148	628588
					b	632639	634749
	IV	B1	1	2	a	1065071	1075942
					b	1075942	1143034
	V	J11	1	2	a	54198	56117
					b	57170	60701
					c	65685	67302
					d	72004	72490
					e	72490	75719
	V	E1	2	1	a	356821	357717
					b	368841	370202
					c	373720	374799
					d	377174	380708
	VII	J14	1	2	a	231705	233805
					b	234547	236270
					c	236523	236846
					d	237107	237661
					e	237690	239200
	VII	C1	2	1	a	985827	991002
					b	991889	992929
					c	996609	1000337
	X	K1	2	1	a	297498	298815
					b	306935	307352
					c	307352	309462
	X	B1	1	2	a	436583	437739
					b	439631	441601
	XV	C4	1	2	a	218129	221061
					b	223649	226687
					c	234269	235360
	XV	A2	2	1	a	412646	412925
					b	420322	420877
	XV	B2	1	2	a	945646	946473
					b	946473	948727
	XVI	A1	1	2	a	118240	119094
					b	121545	122461
	XVI	C3	1	2	a	339827	341256
					b	342256	342732
					c	344770	347422
9RW	IV	A2	1	2	a	317781	325063
					b	332254	332733
	IV	B1	1	2	a	1178332	1181398
					b	1184854	1187255
	IV	M8	2	1	a	1503756	1504918
					b	1505988	1507520
					c	1510998	1515286
	V	I14	1	2	a	93407	94077
					b	95906	96550
					c	106469	107912
					d	107912	108369
	V	C1	1	2	a	165534	167628
					b	167628	169096
					c	176440	178678
	VII	C3	1	2	a	580170	582792
					b	585672	589039
					c	589039	592008
	VII	H4	1	2	a	663893	670102
					b	670102	682631
	IX	A1	2	1	a	227036	227449
					b	229500	230665
	X	A2	2	1	a	163640	164139
					b	172148	175014
	XI	E1	2	1	a	15265	19930
					b	23922	26696
					c	29975	30912
					d	30912	34433
	XI	A2	1	2	a	523522	527412
					b	534897	538280
	XII	L13	1	2	a	633203	640474
					b	642140	645790
					c	645790	649852
					d	751132	751818
					e	751963	755543
	XIII	A2	2	1	a	352162	356136
					b	363039	365184
	XIII	J8	1	2	a	469500	470798
					b	474925	476981
					c	476981	479133
					d	479133	480314
	XV	L10	2	1	a	438251	440736
					b	441476	442416
					c	443020	443590
					d	446473	448742
					e	508790	509957
					f	513325	514332
10RW	II	B2	1	2	a	663872	664156
					b	665121	665438
	IV	B2	1	2	a	750033	750715
					b	750715	755087
	V	J15	1	2	a	102173	103260
					b	105830	106322
					c	106469	107912
					d	113952	115023
					e	115078	117001
					f	118137	119505
	V	A1	2	1	a	192712	197339
					b	201569	203826
	X	A1	2	1	a	294021	294315
					b	294961	296776
	XIV	H6	2	1	a	669716	676642
					b	679016	682196
13RW	II	B2	1	2	a	663872	664156
					b	665121	665438
	V	K4	1	2	a	41533	44506
					b	45587	48837
					c	54198	56117
					d	57170	60701
					e	62013	62494
	V	E2	2	1	a	115078	117001
					b	118137	119505
					c	130096	131261
					d	131261	132281
	VII	A1	2	1	a	380419	383564
					b	383564	388306
	VII	A2	1	2	a	475067	475407
					b	481769	482414
	IX	A1	2	1	a	357250	357726
					b	363839	367269
32RW	V	H3	1	2	a	90215	91703
					b	95906	96550
	VII	A1	1	2	a	492808	494862
					b	495039	496760
	XI	B2	1	2	a	125646	127190
					b	133589	134194
	XI	A2	2	1	a	291816	294767
					b	294767	298961
	XV	E2	2	1	a	208504	209089
					b	209089	211002
					c	211002	214064
					d	216186	218129
33RW	IV	A1	1	2	a	270337	271107
					b	271107	272373
	IV	A1	1	2	a	917449	920613
					b	920613	928099
	V	K5	1	2	a	137832	139257
					b	139257	140419
					c	141767	144252
					d	145732	150291
					e	150291	151419
					f	163696	164212
	VI	A1	2	1	a	245636	246114
					b	246114	246868
	VIII	H2	2	1	a	231822	253188
	X	A2	2	1	a	102643	104670
					b	104670	106153
	X	B2	1	2	a	120352	122055
					b	122055	124536
	X	E1	2	1	a	321641	321733
					b	322272	322437
					c	322568	323059
					d	323805	325083
	XI	G2	1	2	a	176121	177475
					b	177544	178229
					c	178229	178236
	XII	A1	2	1	a	332082	332144
					b	332144	333871
	XII	A2	1	2	a	607697	607699
					b	607713	608083
	XV	A1	2	1	a	843910	846012
					b	846012	848361
38RW	I	A1	1	2	a	120807	122997
					b	124170	124574
	V	K2	1	2	a	33332	33770
					b	34481	37492
					c	37492	38068
	XI	B1	1	2	a	443229	452951
					b	452951	454491
	XII	B2	1	2	a	541717	542247
					b	545846	548317
	XV	C1	2	1	a	675246	676520
					b	679030	682949
					c	683146	683595
39RW	V	H1	1	2	a	51915	53692
	XII	B2	1	2	a	606117	607697
					b	609068	611242
40RW	I	A2	1	2	a	90970	92053
					b	92053	92104
	I	A1	1	2	a	166722	169188
					b	169252	169813
	IV	A1	2	1	a	1171413	1172894
					b	1174705	1178332
	IV	P2	1	2	a	1346232	1354259
					b	1426190	1428998
					c	1432817	1438183
	V	I13	1	2	a	57170	60701
					b	65685	67302
					c	72409	75719
					d	75719	76261
	VII	A2	1	2	a	220102	220222
					b	220222	220512
	VII	A2	1	2	a	862957	863137
					b	863260	865492
	IX	A2	2	1	a	293193	303252
					b	303252	303278
	X	F3	2	1	a	267986	269068
					b	269068	269803
					c	269803	271100
					d	272173	273954
	X	A1	2	1	a	426313	427718
					b	429418	431512
	XIII	A2	1	2	a	89848	91074
					b	91878	93079
	XIII	B2	1	2	a	368237	368432
					b	368432	368927
	XV	A2	2	1	a	469458	471355
					b	471355	472657
	XV	A2	1	2	a	603245	606291
					b	609546	611151
	XV	A1	2	1	a	857946	859748
					b	861180	863847
41RW	II	E3	1	2	a	360847	362362
					b	363601	364174
					c	364190	364393
					d	374133	375786
	V	I18	1	2	a	85566	86732
					b	88688	90062
					c	90215	91703
					d	95684	95906
	VII	F9	2	1	a	898076	899483
					b	902480	903208
					c	903208	904300
					d	919524	921999
	XI	C3	2	1	a	289743	290785
					b	290907	291688
					c	291816	294767
	XIV	B2	1	2	a	112479	113709
					b	115658	116869
	XV	A1	1	2	a	16157	16828
					b	17159	17379
	XVI	A2	1	2	a	792631	802399
					b	803574	810736
42RW	III	A2	2	1	a	175342	177308
					b	181194	182559
	V	I2	1	2	a	72490	75719
					b	75719	76261
	VI	A1	1	2	a	153343	153957
					b	155319	157823
	IX	C2	2	1	a	395011	396888
					b	398467	399530
					c	399643	401162
	XII	E4	1	2	a	964167	965642
					b	965642	968192
					c	968376	970677
					d	970677	974308
	XIV	A1	1	2	a	477725	480107
					b	481798	489620
43RW	III	A2	1	2	a	130925	133700
					b	133700	143332
	V	H5	1	2	a	41126	41533
					b	41533	44506
	V	C4	1	2	a	551422	552585
					b	552585	552999
					c	552999	553244
	VII	B1	1	2	a	968757	972314
					b	973103	982307
	VIII	J4	2	1	a	494968	502918
					b	503026	509220
	XI	A1	1	2	a	263849	264842
					b	272380	274379
	XII	B2	1	2	a	44813	46632
					b	47067	48822
	XV	A1	1	2	a	139346	140733
					b	141843	143584
	XV	E1	1	2	a	372198	373127
					b	373127	373455
					c	389617	390432
					d	391432	392110
49RW	V	H1	1	2	a	151419	152787
	XVI	D1	2	1	a	677039	677701
					b	678251	679547
					c	680951	681351
52RW	IV	A1	2	1	a	1310149	1311425
					b	1319266	1322458
	V	H3	1	2	a	33332	33770
					b	33770	34235
	VI	A1	1	2	a	131629	133196
					b	135464	137575
	IX	M1	2	1	a	27118	27573
	IX	A1	1	2	a	252337	256630
					b	293193	303252
	XVI	A2	2	1	a	253879	254961
					b	254961	255737
	XVI	A1	2	1	a	315169	318036
					b	318495	319651
53RW	V	K6	1	2	a	37492	38068
					b	38068	41126
					c	41533	44506
					d	44506	45284
					e	45284	45587
					f	49385	49896
					g	51786	51915
					h	51915	53692
					i	53692	54198
					j	54198	56117
					k	57170	60701
	V	A1	2	1	a	121397	124190
					b	124754	125129
	V	A1	1	2	a	404226	407642
					b	407648	410277
	VI	E4	1	2	a	128158	131183
					b	131183	131629
					c	133424	134353
					d	135464	137575
	VII	C3	1	2	a	187672	188236
					b	190031	191096
					c	191096	194499
	VII	A2	2	1	a	893528	894505
					b	895761	897524
55RW	V	I4	1	2	a	82770	84997
					b	84997	85566
					c	85566	86732
	V	A1	2	1	a	517570	521540
					b	526075	526695
	VIII	A2	2	1	a	474198	482764
					b	487802	492456
	IX	E2	2	1	a	223703	224675
					b	226570	226904
					c	227449	229500
					d	229500	230665
	IX	A2	2	1	a	240316	242520
					b	243921	245751
	XIII	G4	2	1	a	89559	89637
					b	91074	91520
					c	96820	97536
					d	97865	99664
	XIII	A2	2	1	a	193147	193711
					b	203092	205662
	XIV	F5	2	1	a	153699	163887
					b	163887	165494
					c	165494	166592
					d	169700	169945
					e	169945	169973
					f	171916	172808
	XV	L4	1	2	a	42818	43129
					b	49359	50068
					c	53000	53269
					d	57786	59724
					e	168291	170874
					f	182061	182361
					g	182373	186468
					h	186468	189602
57RW	III	A1	1	2	a	46550	49424
					b	50257	50531
	V	H1	1	2	a	150291	151419
59RW	IV	L2	1	2	a	108906	109268
					b	109268	110685
					c	163885	171212
					d	172207	173405
	V	I7	1	2	a	103536	103703
					b	103703	104257
					c	104636	105299
	VI	A2	2	1	a	226905	228484
					b	229496	230842
	VII	A1	1	2	a	459685	462826
					b	463020	463365
	XI	A2	2	1	a	195496	195718
					b	197489	198204
	XI	B2	1	2	a	222186	225544
					b	225544	227973
	XIII	A2	2	1	a	103349	107071
					b	107654	109258
	XIV	A2	2	1	a	463982	465177
					b	470291	473637
61RW	V	J3	1	2	a	139257	140419
					b	144252	145732
	IX	B2	1	2	a	281875	283462
					b	286112	291201
	XVI	G1	1	2	a	473376	475126
					b	475342	477118
					c	477466	481940
63RW	I	A1	2	1	a	102409	102472
					b	102472	102595
	IV	A1	1	2	a	503749	504483
					b	507960	509085
	V	J10	1	2	a	99255	100104
					b	101353	101632
					c	112452	113907
					d	113952	115023
					e	117276	118129
	V	F4	2	1	a	340276	345026
					b	353433	356821
					c	362816	364026
					d	364309	368690
	VII	B2	1	2	a	33882	43381
					b	43786	44087
	VII	A2	2	1	a	138004	142170
					b	144556	145752
	XII	A1	1	2	a	143256	148536
					b	148536	155968
66RW	V	H3	1	2	a	100104	100201
					b	112452	113907
	V	M1	2	1	a	247269	248928
	X	P4	2	1	a	348958	349378
					b	349378	349925
					c	360904	362868
	X	A2	2	1	a	646477	648412
					b	651255	652806
	XI	A1	1	2	a	259919	261068
					b	264842	269157
	XII	A1	1	2	a	244982	246087
					b	250968	253263
	XII	A2	2	1	a	312412	313519
					b	323559	331220
	XIII	A2	2	1	a	450192	453673
					b	453673	455528
	XIII	A1	1	2	a	491556	491851
					b	496942	498610
	XIII	O1	2	1	a	553283	557372
					b	558872	561831
	XIV	G4	2	1	a	213635	213812
					b	220652	224130
					c	224306	230116
					d	232238	232427
	XV	P6	1	2	a	73370	73810
					b	73864	74808
					c	182373	186468
					d	186468	189602
	XV	O2	2	1	a	876445	877874
					b	879327	880011
					c	880011	880540
	XVI	A1	2	1	a	146520	158225
					b	158225	162425
67RW	I	A1	1	2	a	194800	195120
					b	195441	198587
	V	L5	1	2	a	15217	15814
					b	15814	17388
					c	50196	50295
					d	61808	62013
					e	76261	77288
					f	77288	78080
	VII	A2	1	2	a	83819	84564
					b	90960	92382
	VII	F2	1	2	a	1046912	1051967
					b	1051967	1053479
					c	1056398	1057535
	XI	A1	2	1	a	439686	443229
					b	443229	452951
	XI	B1	1	2	a	468345	469923
					b	469923	470996
	XII	J2	2	1	a	430038	432388
					b	432388	443910
	XIII	B2	1	2	a	508905	512111
					b	512241	513083
	XIV	A1	2	1	a	401881	402771
					b	405213	405792
	XV	A1	1	2	a	580258	580795
					b	581696	581814
69RW	II	B2	1	2	a	42820	45063
					b	45063	46704
	IV	M3	2	1	a	5610	7797
	V	I6	1	2	a	100439	101353
					b	102173	103260
					c	103260	103536
	VII	L1	1	2	a	963944	968230
					b	968757	972314
					c	982307	985827
					d	985827	991002
	XI	A1	1	2	a	615689	618886
					b	634328	636412
	XII	F7	2	1	a	997464	998838
					b	998838	1001448
					c	1001448	1003080
					d	1007189	1007558
70RW	II	A1	1	2	a	166074	167887
					b	169579	172955
	IV	P5	2	1	a	272373	272836
					b	282012	283718
					c	305668	307673
	IV	G3	1	2	a	336931	337558
					b	338356	339103
					c	343280	344309
					d	356529	360199
	IV	A1	2	1	a	1344710	1345350
					b	1345572	1346070
	IV	A2	2	1	a	1365816	1368003
					b	1368605	1369831
	V	P7	1	2	a	29676	30652
					b	30652	31251
					c	31251	32231
					d	50295	51183
					e	51915	53692
					f	54198	56117
	VII	M2	2	1	a	670102	682631
	IX	A1	1	2	a	162251	164002
					b	168948	171263
	IX	A1	1	2	a	235280	235680
					b	235680	236609
	IX	A2	2	1	a	333786	334904
					b	335540	337606
	X	A2	2	1	a	33278	33788
					b	38238	39645
	X	A2	2	1	a	171341	171611
					b	176818	183593
	XI	A1	1	2	a	278701	280382
					b	280940	281669
	XII	A2	2	1	a	104666	110780
					b	110780	113055
	XII	A1	1	2	a	195514	198358
					b	200454	203402
	XIV	A1	1	2	a	207620	208264
					b	214008	214611
	XIV	A1	1	2	a	310925	316099
					b	316099	320217
	XV	A1	1	2	a	930009	931533
					b	933408	934269
	XV	A2	2	1	c	993099	997885
					d	1002306	1004852
	XVI	A1	1	2	a	448544	450145
					b	450660	452971
	XVI	F3	1	2	a	287954	297815
					b	299722	301431
					c	306780	308035
					d	311429	312860
	XVI	A1	1	2	a	832825	834337
					b	836993	840743
72RW	I	C1	2	1	a	104458	108802
					b	108802	110003
					c	110003	110845
	II	B1	1	2	a	582788	583807
					b	584616	585551
	II	H2	1	2	a	705540	714076
	V	L11	1	2	a	100104	100201
					b	100201	100439
					c	130096	131261
					d	133066	134472
					e	141767	144252
					f	145732	150291
					g	150291	151419
	XI	A1	2	1	a	159916	160757
					b	160792	162576
	XII	I17	2	1	a	819270	819543
					b	879801	881271
					c	882511	884616
					d	890066	893936
	XIV	A2	2	1	a	380861	383038
					b	383038	386631
	XVI	I10	2	1	a	580258	580795
					b	581696	581814
					c	584330	591355
74RW	II	G3	1	2	a	164818	165583
					b	165659	166074
					c	166074	167887
					d	169579	172955
	V	I12	1	2	a	118137	119505
					b	130096	131261
					c	132281	133036
	VII	B2	1	2	a	887849	888338
					b	888581	889207
	IX	H5	2	1	a	312460	312577
					b	316041	316193
	XI	B1	1	2	a	46597	47214
					b	47424	50384
	XVI	L9	1	2	a	37899	38345
					b	41693	42458
					c	462476	466312
					d	467072	469715
					e	470943	471318
75RW	IV	L7	1	2	a	1028494	1036052
					b	1036052	1036164
					c	1036164	1037190
					d	1037190	1039370
					e	1039370	1040924
					f	1040924	1044556
					g	1314586	1314892
					h	1327684	1328014
	V	I11	1	2	a	68984	70840
					b	72490	75719
					c	78080	80069
	V	A1	1	2	a	153228	154902
					b	159409	161995
	VIII	A1	2	1	a	437466	439052
					b	439052	440287
	VIII	H4	1	2	a	466870	468038
					b	468924	473872
	IX	H5	1	2	a	281158	281875
					b	286112	291201
	XIV	F6	1	2	a	209144	210229
					b	212527	213020
					c	224306	230116
					d	230116	230931
	XV	B2	1	2	a	997885	1002306
					b	1004852	1009367
	XVI	A2	2	1	a	254961	255737
					b	255737	261124
	XVI	A2	2	1	a	618570	624223
					b	627411	629625
76RW	II	H3	2	1	a	116822	117962
					b	118360	119729
	IV	B1	1	2	a	259984	261155
					b	261195	263761
	IV	A1	2	1	a	302999	305668
					b	305668	307673
	IV	B1	1	2	a	665704	666145
					b	667844	668462
	IV	C3	1	2	a	965740	966213
					b	966213	966937
					c	967022	967772
	V	J13	1	2	a	49896	50139
					b	54198	56117
					c	61496	61808
					d	82770	84997
					e	84997	85566
	VII	A1	2	1	a	47986	48597
					b	48597	51519
	VIII	G6	2	1	a	186902	193856
					b	216113	216553
					c	216113	216553
					d	216804	223781
	X	A2	2	1	a	629297	629463
					b	629463	633860
	X	C3	1	2	a	636788	639017
					b	639302	640449
					c	640449	641761
	XI	B2	1	2	a	534897	538280
					b	538280	544003
	XII	E3	1	2	a	27102	28812
					b	29073	29402
					c	29402	29600
					d	29600	29936
77RW	II	M1	2	1	a	9921	10197
	III	A2	1	2	a	118397	119572
					b	119572	120326
	IV	A2	1	2	a	471247	483323
					b	485657	495183
	IV	A1	1	2	a	540214	543525
					b	543869	551730
	IV	A1	2	1	a	969369	969944
					b	971858	973167
	V	I6	1	2	a	60913	61496
					b	61808	62013
					c	68984	70840
	V	A1	2	1	a	294700	300724
					b	300724	307369
	V	N1	1	2	a	550267	550727
					b	553244	554122
					c	554204	554275
					d	554275	554313
	VII	B1	1	2	a	51519	52577
					b	56188	61337
	VIII	I19	1	2	a	433888	436447
					b	442178	444356
					c	444569	445292
					d	453222	453514
	X	M6	1	2	a	144943	146303
	XI	J6	1	2	a	458747	466592
					b	466592	468339
					c	471624	476429
	XIII	A1	1	2	a	667753	669459
					b	669459	670485
	XIV	A1	2	1	a	513232	513772
					b	513916	515070
	XVI	C3	2	1	a	510699	510971
					b	510971	511392
					c	512926	513848
79RW	II	A1	1	2	a	610185	614979
					b	615139	617588
	IV	B1	1	2	a	33241	37025
					b	38605	40587
	IV	B2	1	2	a	892648	895029
					b	895029	909432
	IV	B2	1	2	a	1044648	1046711
					b	1046711	1053213
	V	H1	1	2	a	72490	75719
	VII	A1	1	2	a	890992	893528
					b	895761	897524
	VII	B2	1	2	a	1000651	1002926
					b	1003018	1004068
	XIII	C2	1	2	a	141309	141615
					b	143575	144759
					c	144759	148709
80RW	II	P1	1	2	a	79821	81403
					b	91784	92348
					c	151387	155125
	IV	B2	1	2	a	97628	98117
					b	106326	107748
	IV	A2	2	1	a	302999	305668
					b	305668	307673
	V	I1	1	2	a	131261	132281
					b	133066	134472
	V	A1	2	1	a	307369	308119
					b	308119	308694
	VII	B2	1	2	a	347568	351054
					b	351054	353843
	VII	A2	1	2	a	785192	786662
					b	792990	793293
	IX	I7	2	1	a	216311	217444
					b	219171	222296
					c	222570	223703
	XI	C3	2	1	a	638043	640123
					b	644634	644767
					c	644767	649226
	XV	H4	1	2	a	451595	452279
					b	454548	454933
407PR	II	A2	2	1	a	411214	419942
					b	420548	427526
	IV	L14	2	1	a	1007582	1008881
					b	1010054	1012642
					c	1012642	1013370
					d	1017595	1028494
					e	1354259	1365816
					f	1365816	1368003
					g	1368003	1368487
					h	1369831	1370985
					i	1379869	1391336
	V	Q1	1	2	a	141767	144252
					b	145732	150291
	VI	C4	1	2	a	191415	191637
					b	191637	191751
					c	191939	192098
	VII	C4	2	1	a	116072	116446
					b	118893	119844
					c	121794	122369
	XIII	B2	1	2	a	433210	433531
					b	437414	440520
	XIV	A2	1	2	a	175207	176160
					b	178545	179347
	XIV	B1	1	2	a	452264	459655
					b	459655	462224
	XV	A2	2	1	a	61888	65703
					b	67793	70309
	XVI	A2	1	2	a	205896	210953
					b	212760	213826
408RW	I	B1	1	2	a	38877	39784
					b	42246	42516
	II	K3	2	1	a	42820	45063
					b	47228	48445
					c	48641	50567
					d	61271	61288
	IV	A1	1	2	a	840535	841060
					b	844039	845599
	IV	G5	1	2	a	909432	910662
					b	910662	911910
					c	913888	913958
					d	914050	917134
					e	917134	917449
	IV	A2	1	2	a	1046711	1053213
					b	1058166	1058614
	IV	E3	2	1	a	1305513	1306490
					b	1306960	1308932
					c	1309493	1309753
					d	1311425	1311922
	V	I2	1	2	a	51915	53692
					b	57170	60701
	V	L12	1	2	a	263639	265677
					b	266203	268965
					c	269020	269880
					d	270219	271142
					e	317202	318924
					f	319259	324106
					g	324106	331961
	IX	A2	2	1	a	68901	69938
					b	74955	77835
	X	H1	2	1	a	176818	183593
	X	A1	1	2	a	551594	552564
					b	574053	574749
	XI	M7	2	1	a	3887	7541
					b	14538	14717
	XI	A2	2	1	a	100439	104311
					b	104311	105100
	XI	B1	1	2	a	407671	409851
					b	409881	410622
	XI	H6	2	1	a	478671	479783
					b	479783	483033
	XII	H4	1	2	a	649852	657850
					b	665742	677689
	XV	B1	1	2	a	469458	471355
					b	472657	473005
	XV	E1	2	1	a	770608	779120
					b	780465	781210
					c	781210	782462
					d	782462	785038
	XVI	A1	1	2	a	563864	564506
					b	584330	591355
410RW	I	J1	1	2	a	64268	67109
					b	77141	77873
	II	B2	1	2	a	560475	562434
					b	562918	563128
	IV	A2	1	2	a	1037190	1039370
					b	1040924	1044556
	V	H5	1	2	a	76261	77288
					b	78080	80069
	VII	E3	1	2	a	634632	634949
					b	634949	640424
					c	640424	640778
					d	643735	645950
	VII	I10	2	1	a	973103	982307
					b	982307	985827
					c	985827	991002
	VIII	C2	1	2	a	429313	431860
					b	432271	433150
					c	433150	433321
	XII	H3	2	1	a	101251	102358
					b	104666	110780
	XII	I10	1	2	a	323559	331220
					b	345398	352604
					c	352604	364395
	XIII	E2	2	1	a	23817	24123
					b	37041	38154
					c	38154	39846
					d	42124	46062
81RW	V	J9	1	2	a	120651	121292
					b	121292	121397
					c	121397	124190
					d	124190	124505
					e	124505	124754
	XII	A2	2	1	a	539696	541653
					b	545846	548317
	XIII	E1	2	1	a	597696	597913
					b	619110	620129
					c	625232	627594
					d	627926	628637
	XIV	A2	2	1	a	400778	400988
					b	414267	414672
	XV	H4	1	2	a	770608	780465
					b	781210	782462
	XVI	C1	1	2	a	450660	452971
					b	454229	455344
					c	455344	455460
82RW	II	J2	1	2	a	299341	303515
					b	304459	311594
	IV	L3	2	1	a	105337	106046
					b	106326	107748
					c	108906	109268
					d	132549	136505
					e	137500	138471
					f	141910	143642
	V	H5	1	2	a	137832	139257
					b	144252	145732
	X	B1	1	2	a	690840	696274
					b	697635	699002
	XII	B2	1	2	a	723729	725568
					b	726838	727084
	XV	H4	1	2	a	531346	544341
					b	545328	547219
	XVI	C4	1	2	a	102780	102934
					b	105941	108288
					c	110934	111699
	XVI	C1	2	1	a	158225	162425
					b	162425	165200
					c	165200	171020
	XVI	B1	1	2	a	173522	182914
					b	182930	205896
83RW	V	H3	1	2	a	45587	48837
					b	51915	53692
	X	H1	1	2	a	362868	390876
	X	C1	1	2	a	654593	656548
					b	656548	657691
					c	657839	658075
	XII	A2	1	2	a	755543	756127
					b	757080	757465
	XII	H6	1	2	a	855141	857362
					b	868263	870620
	XIII	A2	1	2	a	86889	87703
					b	89637	89774
84RW	II	H4	1	2	a	715774	719570
					b	726035	727124
	IV	B1	1	2	a	967772	968451
					b	970419	971058
	V	I16	1	2	a	109050	110820
					b	110820	111603
					c	112452	113907
					d	115023	115078
	VII	A1	2	1	a	854772	857869
					b	865492	866971
	VIII	I5	1	2	a	422983	426296
					b	429313	431860
					c	433888	436447
	XI	C2	2	1	a	13098	13301
					b	14290	14339
					c	29975	30912
	XII	F1	2	1	a	290047	292507
					b	305645	305725
					c	309726	311080
	XVI	H1	1	2	a	535596	540143
85RW	II	A1	1	2	a	164818	165583
					b	173854	174748
	II	A1	1	2	a	646295	647404
					b	647404	653602
	V	J5	1	2	a	90215	91703
					b	91739	93200
					c	95684	95906
	VI	M3	2	1	a	80983	81332
	VIII	M5	1	2	a	494968	502918
	X	A1	2	1	a	459196	459413
					b	464545	470633
	XI	C2	1	2	a	44287	45130
					b	46597	47214
					c	47214	47424
	XIV	H1	1	2	a	268741	294378
	XV	A1	2	1	a	79413	80396
					b	87275	87829
	XV	A1	1	2	a	162339	164271
					b	166311	168291
	XVI	L8	2	1	a	217205	218413
					b	219310	221036
					c	359559	359581
					d	361821	363203
					e	363784	368120
86RW	V	C1	1	2	a	27900	29282
					b	31251	33770
					c	34481	38068
	V	E4	1	2	a	94077	94339
					b	95906	97221
					c	97221	97404
					d	100104	100201
	VII	B1	1	2	a	224976	225543
					b	225752	231705
	VIII	H2	1	2	a	254320	286552
	XI	A2	2	1	a	337689	339169
					b	341386	341656
	XII	P3	2	1	a	447834	490725
					b	830778	830936
					c	840564	840826
	XIII	A1	1	2	a	148709	149077
					b	151119	152017
	XIV	H6	2	1	a	713813	716045
					b	716288	725102
90RW	I	H1	1	2	a	116323	117658
	II	B1	1	2	a	769886	771821
					b	773533	775053
	IV	F9	2	1	a	1432817	1438183
					b	1438183	1441463
					c	1442062	1442787
					d	1445718	1446463
	V	I9	1	2	a	38068	41126
					b	41533	44506
					c	45587	48837
	V	A2	2	1	a	529467	530737
					b	533248	534706
	VII	A2	2	1	a	598820	604112
					b	604112	610458
	VIII	J7	1	2	a	142280	144711
					b	149411	162878
					c	168743	170576
					d	173252	178613
	IX	A1	1	2	a	388688	393123
					b	399643	401162
	X	A1	1	2	a	629463	633860
					b	639302	640449
	XIII	M6	1	2	a	13973	23619
	XV	A2	2	1	a	946473	948727
					b	949471	958063
	XVI	B1	1	2	a	144582	145398
					b	146520	158225
92RW	IV	C2	1	2	a	1258666	1259877
					b	1263027	1264102
					c	1265332	1267763
	V	I1	1	2	a	34481	37492
					b	41533	44506
	VII	C1	2	1	a	657790	659968
					b	660241	663893
					c	663893	670102
	X	I15	2	1	a	699002	701808
					b	701808	704009
					c	704776	706116
					d	707241	708210
	XI	H6	2	1	a	638043	640123
					b	644767	649226
	XIV	J16	2	1	a	299505	301637
					b	304112	304683
					c	306297	306383
					d	306383	310719
					e	310925	316099
					f	316099	320217
	XIV	B1	1	2	a	657600	665087
					b	665087	669716
94RW	II	C1	1	2	a	502608	506323
					b	509698	510218
					c	510423	513183
	III	G7	1	2	a	183618	188741
					b	189008	190643
					c	190643	192779
	V	H3	1	2	a	136250	137402
					b	145732	150291
	VII	A2	2	1	a	1028478	1030787
					b	1035491	1035620
	VIII	C2	2	1	a	44392	45085
					b	45085	45153
					c	45153	46206
	VIII	C3	2	1	a	457237	457568
					b	460783	462813
					c	468924	473872
	X	B1	1	2	a	289211	292292
					b	292292	292830
	XIV	H5	1	2	a	51028	64182
					b	64182	104597
	XV	L6	2	1	a	381764	382131
					b	384747	384991
					c	393297	394443
					d	403155	407674
					e	497071	497746
					f	501586	502578
					g	502578	504665
					h	505968	506089
	XVI	C1	1	2	a	493972	495442
					b	495474	495708
					c	501309	504237
