# Supplementary material for: Genome-Wide High-Resolution Mapping of UV-Induced Mitotic Recombination Events in Saccharomyces cerevisiae
Source: PLoS Genet. 2013 Oct 31;9(10):e1003894. doi: 10.1371/journal.pgen.1003894 (PMC3814309; doi:10.1371/journal.pgen.1003894)
Supplement: Table S4 — Depiction of UV-induced LOH events in 15 J/m2-treated pink/white/red sector (78PWR) from a single-cell experiment. Genomic DNA was isolated from the pink (P), white (W), and red (R) portions of a tri-colored colony, and examined by SNP microarrays. The line depictions of LOH events in each sector use the same code employed in Table S2. (XLS) [file pgen.1003894.s019.xls]

## Sheet: TableS4
Table S4. Depiction of UV-induced LOH events in 15 J/m2-treated pink/white/red sector (78PWR) from a single-cell experiment.
78PWR
			a				c
Chr. II	P
	W
	R
			a		b
Chr. IV	P
	W
	R
			a		b
					b						e
Chr. V	P
	W
	R
			a				c		d				f
			a
Chr. VII	P
	W
	R
			a		b
			a				c
Chr. XII	P
	W
	R
					b				d
