# Supplementary material for: Genome-Wide High-Resolution Mapping of UV-Induced Mitotic Recombination Events in Saccharomyces cerevisiae
Source: PLoS Genet. 2013 Oct 31;9(10):e1003894. doi: 10.1371/journal.pgen.1003894 (PMC3814309; doi:10.1371/journal.pgen.1003894)
Supplement: Table S5 — SGD coordinates for transitions of UV-induced LOH events in the pink/white/red (78PWR) and pink/red (409PR) sectored colonies. The depictions of each class of event for 78PWR are shown in Table S4. All events had identical transitions in the red and pink sectors of 409PR. Transition coordinates were determined in the same way as in Table S3. (XLS) [file pgen.1003894.s020.xls]

## Sheet: Table S5
Table S5. SGD coordinates for transitions of UV-induced LOH events in the pink/white/red (78PWR) and red/pink (409RP) sectored colonies.
Sector	Chromosome	Transition label	Markers flanking transitions
			Left	Right
78PWR	II	a	757914	767883
		b	768244	769286
		c	769886	771821
	IV	a	1153949	1156217
		b	1156998	1171413
	V	a	67302	68256
		b	68256	68787
		c	68984	70840
		d	72004	72490
		e	85566	86732
		f	101353	101632
	VII	a	647381	653149
		b	653645	655388
	XII	a	170393	172255
		b	175539	191618
		c	193373	193390
		d	193390	195514
409PR	IV	a	929842	932198
		b	936470	937860
	IV	a	938132	940980
		b	944448	944549
	IV	a	1401858	1402542
		b	1404807	1405671
	V	a	63241	64344
		b	65685	67302
	VII	a	76499	76650
		b	86572	90079
	VII	a	560550	561426
		b	575146	579112
	VII	a	660241	663893
		b	663893	670102
	VIII	a	97859	99073
		b	100063	101004
	VIII	a	380739	382724
		b	382724	388782
	X	a	512471	515717
		b	524598	525725
	XI	a	28894	29975
		b	29975	30912
	XII	a	934477	935233
		b	935959	937750
	XIII	a	488703	491095
		b	494940	496524
	XIV	a	469667	470291
		b	473637	477725
	XVI	a	624223	626359
		b	635100	637439
	XVI	a	909936	909993
		b	921645	926496
