# Supplementary material for: Genome-Wide High-Resolution Mapping of UV-Induced Mitotic Recombination Events in Saccharomyces cerevisiae
Source: PLoS Genet. 2013 Oct 31;9(10):e1003894. doi: 10.1371/journal.pgen.1003894 (PMC3814309; doi:10.1371/journal.pgen.1003894)
Supplement: Table S6 — Classes of UV-induced selected crossovers in 1 J/m2-treated G1 sectors that were not observed in 15 J/m2-treated G1 sectors. Most of the classes of events in cells treated with 1 J/m2 were the same as for the cells treated with 15 J/m2; these classes are shown in parentheses in Table S2. Classes unique to the cells treated with 1 J/m2 are shown in this table. (XLS) [file pgen.1003894.s021.xls]

## Sheet: TableS6
Table S6. Classes of UV-induced selected crossovers in 1 J/m2-treated G1 sectors that were not observed in 15 J/m2-treated G1 sectors.
Class																											Number of events
			a				c
I20	1																										1
DSCB
	2
					b
					b
I21	1																										1
DSCB
	2
			a				c
			a				c		d
J17	1																										1
DSCB
	2
					b
									d
J18	1																										2
SCB
	2
			a		b		c
			a		b				d
K7	1																										1
DSCB
	2
					b		c
