# Supplementary material for: Genome-Wide High-Resolution Mapping of UV-Induced Mitotic Recombination Events in Saccharomyces cerevisiae
Source: PLoS Genet. 2013 Oct 31;9(10):e1003894. doi: 10.1371/journal.pgen.1003894 (PMC3814309; doi:10.1371/journal.pgen.1003894)
Supplement: Table S7 — SGD coordinates for transitions in UV-induced selected crossovers in 1 J/m2-treated G1 sectors. These transitions are for events depicted in Tables S2 and S6. The table has the same structure as Tables S3 and S5. (XLS) [file pgen.1003894.s022.xls]

## Sheet: TableS7
Table S7. SGD coordinates for transitions in UV-induced selected crossovers in 1 J/m2-treated G1 sectors.
Sector	Chromosome	Event class	Line number		Transition label	Markers flanking transitions
			Red sector	White sector		Left	Right
562WR	V	I18	1	2	a	60913	61496
					b	68898	70840
					c	71479	71830
					d	78080	80291
563WR	V	H5	1	2	a	57170	60701
					b	72490	75719
564WR	V	H5	1	2	a	139257	140419
					b	140419	141108
567WR	V	H5	1	2	a	134832	136012
					b	136250	139257
569WR	V	H3	1	2	a	107912	108369
					b	109050	110820
571WR	V	H1	1	2	a	65685	68256
572WR	V	H3	1	2	a	112452	113907
					b	113952	115023
575WR	V	I12	1	2	a	131261	132281
					b	137402	137832
					c	137832	139257
580WR	V	H5	1	2	a	34481	37492
					b	38068	41126
582WR	V	H3	1	2	a	81264	82754
					b	84997	85566
586WR	V	H3	1	2	a	44506	45284
					b	67302	68256
587WR	V	H3	1	2	a	137832	139257
					b	140419	141108
588WR	V	J17	1	2	a	120404	120651
					b	120651	121292
					c	129100	129310
					d	129310	129616
591WR	V	H3	1	2	a	131261	132281
					b	134832	136012
592WR	V	I20	1	2	a	139257	140419
					b	140419	141108
					c	145732	150291
594WR	V	H3	1	2	a	54198	56117
					b	57170	60701
595WR	V	H5	1	2	a	33770	34235
					b	34481	37492
596WR	V	H1	1	2	a	82770	84997
597WR	V	H3	1	2	a	63241	64344
					b	72490	75719
598WR	V	I21	1	2	a	34481	37492
					b	45284	45587
					c	45587	48837
599WR	V	H5	1	2	a	131261	132281
					b	137832	139257
600WR	V	K7	1	2	a	118137	119505
					b	120651	121292
					c	121397	124190
					d	133066	134472
602WR	V	I18	1	2	a	54198	56117
					b	57170	60701
					c	60913	61496
					d	65610	65685
603WR	V	H3	1	2	a	94077	94339
					b	98369	98736
604WR	V	H5	1	2	a	100201	100439
					b	108369	109029
605WR	V	I7	1	2	a	121397	124190
					b	132281	133036
					c	133066	134472
606WR	V	J18	1	2	a	34481	37492
					b	38068	41126
					c	41533	44506
					d	57170	60701
607WR	V	H1	1	2	a	38068	41126
608WR	V	H3	1	2	a	57170	60701
					b	68984	70840
609WR	V	H3	1	2	a	67302	68256
					b	68984	70840
610WR	V	H5	1	2	a	139257	140419
					b	140419	141108
611WR	V	J18	1	2	a	27107	27624
					b	33332	33770
					c	37492	38068
					d	38068	41126
612WR	V	H5	1	2	a	106469	107912
					b	109050	110820
613WR	V	H5	1	2	a	76261	77288
					b	78080	80069
614WR	V	H3	1	2	a	112452	113907
					b	115078	117001
615WR	V	I13	1	2	a	81264	82754
					b	82770	84997
					c	85566	86732
					d	86861	87888
616WR	V	H5	1	2	a	157756	158692
					b	169661	171536
617WR	V	H3	1	2	a	129511	129616
					b	133066	134472
618WR	V	I18	1	2	a	110820	111603
					b	129310	129616
					c	134832	136012
					d	137402	137832
619WR	V	H3	1	2	a	82770	84997
					b	84997	85566
620WR	V	H3	1	2	a	86861	87888
					b	91739	93200
621WR	V	H3	1	2	a	130096	131261
					b	131261	132281
623WR	V	H1	1	2	a	85566	86732
624WR	V	H3	1	2	a	103260	103536
					b	110820	111603
625WR	V	H1	1	2	a	72490	75719
626WR	V	H3	1	2	a	86861	87888
					b	91739	93200
