# Supplementary material for: Genome-Wide High-Resolution Mapping of UV-Induced Mitotic Recombination Events in Saccharomyces cerevisiae
Source: PLoS Genet. 2013 Oct 31;9(10):e1003894. doi: 10.1371/journal.pgen.1003894 (PMC3814309; doi:10.1371/journal.pgen.1003894)
Supplement: Table S8 — SGD coordinates of the inclusive regions of each chromosome covered by the SNP microarrays and used for analyzing unselected LOH events. On the microarray, we did not include SNPs for repetitive regions. Most of these regions were in sub-telomeric locations. In this table, the first column shows the chromosome number, the second indicates the leftmost SGD coordinate represented by a SNP on the microarray, and the last column shows the rightmost SGD coordinate of the SNP on the microarray. Since selected events were located between the left telomere and centromere of chromosome V (positions 1 to 153229), this region was not used for examining unselected LOH events. (XLS) [file pgen.1003894.s023.xls]

## Sheet: TableS8
Table S8. SGD coordinates of the inclusive regions of each chromosome covered by the SNP microarrays and used for analyzing unselected LOH events.
chrI	2813	218484
chrII	9817	800733
chrIII	16344	303398
chrIV	3578	1515295
chrV	153229	568119
chrVI	26582	266694
chrVII	9850	1068118
chrVIII	12854	519597
chrIX	25054	431451
chrX	24449	727014
chrXI	3024	658503
chrXII	17920	1058886
chrXIII	9817	678861
chrXIV	17320	758795
chrXV	12065	1063942
chrXVI	19454	942161
