# Supplementary material for: Genome-Wide High-Resolution Mapping of UV-Induced Mitotic Recombination Events in Saccharomyces cerevisiae
Source: PLoS Genet. 2013 Oct 31;9(10):e1003894. doi: 10.1371/journal.pgen.1003894 (PMC3814309; doi:10.1371/journal.pgen.1003894)
Supplement: Table S9 — Analysis of over- or under-represented SGD-annotated genome elements within unselected UV-induced conversion tracts. In this table, we summarize our analysis of associations of various SGD-annotated chromosome elements within unselected UV-induced conversion tracts. The details of this analysis are discussed in Text S1. (XLS) [file pgen.1003894.s024.xls]

## Sheet: TableS9
Table S9. Analysis of over- or under-represented SGD-annotated genome elements within unselected UV-induced conversion tracts.
Genetic element	Dataset	Total expected #	Observed # involved	Observed # not involved	Expected # involved	Expected # not involved	Uncorrected p-value
ncRNAs	All tracts	624	9	615	4.73312	619.267	0.0489823
snoRNAs+snRNAs	All tracts	3792	27	3765	28.7628	3763.24	0.741439
retrotransposons	All tracts	2304	14	2290	17.4761	2286.52	0.403889
tRNA genes	All tracts	12672	66	12606	96.1188	12575.9	0.00204372
centromeres	All tracts	720	3	717	5.5	714.5	0.29
early/middle ARSs	All tracts	6576	37	6539	49.8798	6526.12	0.0671555
late ARSs	All tracts	3168	28	3140	24.0297	3143.97	0.416205
solo LTRs	All tracts	10032	45	9987	76.1	9955.9	0.0003
ncRNAs	SCB tracts	611	2	609	2.13909	608.905	0.947837
snoRNAs+snRNAs	SCB tracts	3713	13	3700	12.9991	3700.27	0.939179
retrotransposons	SCB tracts	2256	9	2247	7.89816	2248.27	0.648274
tRNAs	SCB tracts	12408	29	12379	43.4399	12365.5	0.037629
centromeres	SCB tracts	705	2	703	2	703	0.788
early/middle ARSs	SCB tracts	6439	21	6418	22	6416.93	0.819035
late ARSs	SCB tracts	3102	10	3092	10.86	3091.37	0.845649
solo LTRs	SCB tracts	9823	21	9802	34	9789.33	0.028688
ncRNAs	DSCB tracts	611	7	604	2	608.891	0.000740192
snoRNAs+snRNAs	DSCB tracts	3713	10	3703	13	3700.19	0.430989
retrotransposons	DSCB tracts	2256	3	2253	8	2248.21	0.0857745
tRNAs	DSCB tracts	12408	29	12379	43	12365.2	0.0343572
centromeres	DSCB tracts	705	1	704	2	703	0.357
early/middle ARSs	DSCB tracts	6439	13	6426	22	6416.78	0.0500341
late ARSs	DSCB tracts	3102	15	3087	11	3091.29	0.188574
solo LTRs	DSCB tracts	9823	21	9802	34	9789.1	0.0264513
