# Supplementary material for: Genome-Wide High-Resolution Mapping of UV-Induced Mitotic Recombination Events in Saccharomyces cerevisiae
Source: PLoS Genet. 2013 Oct 31;9(10):e1003894. doi: 10.1371/journal.pgen.1003894 (PMC3814309; doi:10.1371/journal.pgen.1003894)
Supplement: Table S10 — Analysis of associations of various DNA motifs, damage-related genome elements, and transcription rates to UV-induced unselected conversion tracts. The details of this analysis and references for the various motifs are in Text S1. (XLS) [file pgen.1003894.s025.xls]

## Sheet: TableS10
Table S10. Analysis of associations of various DNA motifs, damage-related genome elements, and transcription rates to UV-induced unselected conversion tracts.
Genetic element	Dataset	Total expected #	Observed # involved	Observed # not involved	Expected # involved	Expected # not involved	Uncorrected p-value
Palindromes	All tracts	26496	178	26318	200.976	26295	0.103767
G4 quadruplex DNA	All tracts	24912	182	24730	188.961	24723	0.611237
Highly-transcribed genes	All tracts	15120	128	14992	114.687	15005.3	0.212083
Weakly-transcribed genes	All tracts	14256	93	14163	108.13	14148	0.144
Rrm3p pause sites	All tracts	5232	31	5201	39.6854	5192.31	0.166366
Gamma-H2AX peaks	All tracts	29328	207	29121	222.457	29105.5	0.298211
TER sequences	All tracts	3264	28	3236	25	3239.24	0.513064
Inefficient T-T dimer repair	All tracts	6528	42	6486	49.5	6478.5	0.284
Palindromes	SCB tracts	25944	79	25865	88.9366	25855.1	0.291213
G4 quadruplex DNA	SCB tracts	24393	81	24312	83.6198	24309.4	0.774128
Highly-transcribed genes	SCB tracts	14805	53	14752	50.7519	14754.2	0.751918
Weakly-transcribed genes	SCB tracts	13959	38	13921	47.8518	13911.1	0.153687
Rrm3p pause sites	SCB tracts	5123	17	5106	17.5618	5105.44	0.893181
Gamma-H2AX peaks	SCB tracts	28717	90	28627	98.4425	28618.6	0.394011
TER sequences	SCB tracts	3196	16	3180	10.956	3185.04	0.126883
Inefficient T-T dimer repair	SCB tracts	6392	21	6371	21.9	6370.1	0.845
Palindromes	DSCB tracts	25944	79	25865	89.5367	25854.5	0.264651
G4 quadruplex DNA	DSCB tracts	24393	79	24314	84.184	24308.8	0.571408
Highly-transcribed genes	DSCB tracts	14805	66	14739	51.0943	14753.9	0.0367175
Weakly-transcribed genes	DSCB tracts	13959	47	13912	48.1747	13910.8	0.865378
Rrm3p pause sites	DSCB tracts	5123	13	5110	17.6803	5105.32	0.264849
Gamma-H2AX peaks	DSCB tracts	28717	98	28619	99.1068	28617.9	0.911324
TER sequences	DSCB tracts	3196	10	3186	11.0299	3184.97	0.756076
Inefficient T-T dimer repair	DSCB tracts	6392	14	6378	21.9	6370.1	0.086
